# Supplementary material for: Exploring the association between microbiota and behaviour in suckling piglets
Source: Sci Rep. 2022 Jul 19;12:12322. doi: 10.1038/s41598-022-16259-3 (PMC9296644; doi:10.1038/s41598-022-16259-3)
Supplement: Supplementary file 2 — Supplementary Information 2. [file 41598_2022_16259_MOESM2_ESM.xlsx]

## Sheet: Data_info
BioProject	BioSample_accession	sample_name	isolation_source	description in NCBI	denoted in this paper
PRJNA684557	SAMN17059254	A01_d15_TGCAGCTATTCTAGCT	Rectal swab	15 days after birth	Exp1_d15_EF
	SAMN17059262	A05_d15_CGGAGCCTCCTAGAGT	Rectal swab	15 days after birth	Exp1_d15_EF
	SAMN17059270	A09_d15_CCTAAGACCCTAGAGT	Rectal swab	15 days after birth	Exp1_d15_EF
	SAMN17059278	A11_d15_GGAGCTACGCGTAAGA	Rectal swab	15 days after birth	Exp1_d15_EF
	SAMN17059286	B02_d15_TAGCGCTCGCGTAAGA	Rectal swab	15 days after birth	Exp1_d15_CON
	SAMN17059294	B07_d15_TCGACGTCGCGTAAGA	Rectal swab	15 days after birth	Exp1_d15_CON
	SAMN17059302	C06_d15_TACGCTGCCTATTAAG	Rectal swab	15 days after birth	Exp1_d15_EF
	SAMN17059310	C07_d15_CGATCAGTCTATTAAG	Rectal swab	15 days after birth	Exp1_d15_EF
	SAMN17059318	D08_d15_ATGCGCAGTTCTAGCT	Rectal swab	15 days after birth	Exp1_d15_EF
	SAMN17059326	D13_d15_ACTGAGCGTCGACTAG	Rectal swab	15 days after birth	Exp1_d15_EF
	SAMN17059334	E03_d15_GCGTAGTAAAGGCTAT	Rectal swab	15 days after birth	Exp1_d15_CON
	SAMN17059342	E05_d15_ACTGAGCGAAGGCTAT	Rectal swab	15 days after birth	Exp1_d15_CON
	SAMN17059350	E07_d15_ACTCGCTAGAGCCTTA	Rectal swab	15 days after birth	Exp1_d15_CON
	SAMN17059358	G06_d15_ATGCGCAGGAGCCTTA	Rectal swab	15 days after birth	Exp1_d15_CON
	SAMN17059366	G08_d15_TGCAGCTAGAGCCTTA	Rectal swab	15 days after birth	Exp1_d15_CON
	SAMN17059374	G11_d15_CGGAGCCTTTATGCGA	Rectal swab	15 days after birth	Exp1_d15_CON
	SAMN17059382	H02_d15_CCTAAGACTTATGCGA	Rectal swab	15 days after birth	Exp1_d15_EF
	SAMN17059390	H05_d15_AGGCAGAACTCTCTAT	Rectal swab	15 days after birth	Exp1_d15_EF
	SAMN17059398	L04_d15_ACTCGCTATTCTAGCT	Rectal swab	15 days after birth	Exp1_d15_CON
	SAMN17059406	L11_d15_GCGTAGTATCGACTAG	Rectal swab	15 days after birth	Exp1_d15_CON
	SAMN17059256	A01_d28_ACTCGCTACCTAGAGT	Rectal swab	28 days after birth	Exp1_d28_EF
	SAMN17059264	A05_d28_ATGCGCAGCCTAGAGT	Rectal swab	28 days after birth	Exp1_d28_EF
	SAMN17059272	A09_d28_TGCAGCTACCTAGAGT	Rectal swab	28 days after birth	Exp1_d28_EF
	SAMN17059280	A11_d28_CGGAGCCTGCGTAAGA	Rectal swab	28 days after birth	Exp1_d28_EF
	SAMN17059288	B02_d28_CCTAAGACGCGTAAGA	Rectal swab	28 days after birth	Exp1_d28_CON
	SAMN17059296	B07_d28_GGAGCTACCTATTAAG	Rectal swab	28 days after birth	Exp1_d28_CON
	SAMN17059304	C06_d28_TAGCGCTCCTATTAAG	Rectal swab	28 days after birth	Exp1_d28_EF
	SAMN17059312	C07_d28_TCGACGTCCTATTAAG	Rectal swab	28 days after birth	Exp1_d28_EF
	SAMN17059320	D08_d28_ACTGAGCGTTCTAGCT	Rectal swab	28 days after birth	Exp1_d28_EF
	SAMN17059328	D13_d28_CGATCAGTTCGACTAG	Rectal swab	28 days after birth	Exp1_d28_EF
	SAMN17059336	E03_d28_TACGCTGCAAGGCTAT	Rectal swab	28 days after birth	Exp1_d28_CON
	SAMN17059344	E05_d28_CGATCAGTAAGGCTAT	Rectal swab	28 days after birth	Exp1_d28_CON
	SAMN17059352	E07_d28_GCGTAGTAGAGCCTTA	Rectal swab	28 days after birth	Exp1_d28_CON
	SAMN17059360	G06_d28_ACTGAGCGGAGCCTTA	Rectal swab	28 days after birth	Exp1_d28_CON
	SAMN17059368	G08_d28_ACTCGCTATTATGCGA	Rectal swab	28 days after birth	Exp1_d28_CON
	SAMN17059376	G11_d28_ATGCGCAGTTATGCGA	Rectal swab	28 days after birth	Exp1_d28_CON
	SAMN17059384	H02_d28_TGCAGCTATTATGCGA	Rectal swab	28 days after birth	Exp1_d28_EF
	SAMN17059392	H05_d28_GGACTCCTCTCTCTAT	Rectal swab	28 days after birth	Exp1_d28_EF
	SAMN17059400	L04_d28_GCGTAGTATTCTAGCT	Rectal swab	28 days after birth	Exp1_d28_CON
	SAMN17059408	L11_d28_TACGCTGCTCGACTAG	Rectal swab	28 days after birth	Exp1_d28_CON
PRJNA811176	SAMN26314852	B22_d15	RectalSwab	Exp2_d15_RectalSwab_CON	Exp2_d15_CON
	SAMN26314853	B27_d15	RectalSwab	Exp2_d15_RectalSwab_CON	Exp2_d15_CON
	SAMN26314854	D23_d15	RectalSwab	Exp2_d15_RectalSwab_EF	Exp2_d15_EF
	SAMN26314855	D25_d15	RectalSwab	Exp2_d15_RectalSwab_EF	Exp2_d15_EF
	SAMN26314856	D30_d15	RectalSwab	Exp2_d15_RectalSwab_EF	Exp2_d15_EF
	SAMN26314857	E22_d15	RectalSwab	Exp2_d15_RectalSwab_EF	Exp2_d15_EF
	SAMN26314858	E28_d15	RectalSwab	Exp2_d15_RectalSwab_EF	Exp2_d15_EF
	SAMN26314859	F26_d15	RectalSwab	Exp2_d15_RectalSwab_EF	Exp2_d15_EF
	SAMN26314860	F27_d15	RectalSwab	Exp2_d15_RectalSwab_EF	Exp2_d15_EF
	SAMN26314861	F31_d15	RectalSwab	Exp2_d15_RectalSwab_EF	Exp2_d15_EF
	SAMN26314862	G28_d15	RectalSwab	Exp2_d15_RectalSwab_CON	Exp2_d15_CON
	SAMN26314863	G34_d15	RectalSwab	Exp2_d15_RectalSwab_CON	Exp2_d15_CON
	SAMN26314864	H23_d15	RectalSwab	Exp2_d15_RectalSwab_EF	Exp2_d15_EF
	SAMN26314865	H27_d15	RectalSwab	Exp2_d15_RectalSwab_EF	Exp2_d15_EF
	SAMN26314866	H35_d15	RectalSwab	Exp2_d15_RectalSwab_EF	Exp2_d15_EF
	SAMN26314867	I20_d15	RectalSwab	Exp2_d15_RectalSwab_CON	Exp2_d15_CON
	SAMN26314868	I22_d15	RectalSwab	Exp2_d15_RectalSwab_CON	Exp2_d15_CON
	SAMN26314869	K26_d15	RectalSwab	Exp2_d15_RectalSwab_CON	Exp2_d15_CON
	SAMN26314870	K27_d15	RectalSwab	Exp2_d15_RectalSwab_CON	Exp2_d15_CON
	SAMN26314871	K33_d15	RectalSwab	Exp2_d15_RectalSwab_CON	Exp2_d15_CON
	SAMN26314872	L20_d15	RectalSwab	Exp2_d15_RectalSwab_CON	Exp2_d15_CON
	SAMN26314873	L28_d15	RectalSwab	Exp2_d15_RectalSwab_CON	Exp2_d15_CON
	SAMN26314874	L34_d15	RectalSwab	Exp2_d15_RectalSwab_CON	Exp2_d15_CON
	SAMN26314875	M29_d15	RectalSwab	Exp2_d15_RectalSwab_EF	Exp2_d15_EF
	SAMN26314876	M30_d15	RectalSwab	Exp2_d15_RectalSwab_EF	Exp2_d15_EF
	SAMN26314877	N23_d15	RectalSwab	Exp2_d15_RectalSwab_CON	Exp2_d15_CON
	SAMN26314878	N25_d15	RectalSwab	Exp2_d15_RectalSwab_CON	Exp2_d15_CON
	SAMN26314879	P21_d15	RectalSwab	Exp2_d15_RectalSwab_EF	Exp2_d15_EF
PRJNA775018	SAMN22601333	B22_d28_GTAGAGGACTCTCTAT	RectalSwab	Exp1_d28_RectalSwab_CON	Exp2_d28_CON
	SAMN22601334	B27_d28_AGGCAGAATATCCTCT	RectalSwab	Exp1_d28_RectalSwab_CON	Exp2_d28_CON
	SAMN22601335	D23_d28_CGAGGCTGTATCCTCT	RectalSwab	Exp1_d28_RectalSwab_EF	Exp2_d28_EF
	SAMN22601336	D25_d28_TAAGGCGAGTAAGGAG	RectalSwab	Exp1_d28_RectalSwab_EF	Exp2_d28_EF
	SAMN22601337	D30_d28_TAGGCATGGTAAGGAG	RectalSwab	Exp1_d28_RectalSwab_EF	Exp2_d28_EF
	SAMN22601338	E22_d28_GCTCATGAGTAAGGAG	RectalSwab	Exp1_d28_RectalSwab_EF	Exp2_d28_EF
	SAMN22601339	E28_d28_TCCTGAGCACTGCATA	RectalSwab	Exp1_d28_RectalSwab_EF	Exp2_d28_EF
	SAMN22601340	F26_d28_AAGAGGCAACTGCATA	RectalSwab	Exp1_d28_RectalSwab_EF	Exp2_d28_EF
	SAMN22601341	F27_d28_CGTACTAGAAGGAGTA	RectalSwab	Exp1_d28_RectalSwab_EF	Exp2_d28_EF
	SAMN22601342	F31_d28_CTCTCTACAAGGAGTA	RectalSwab	Exp1_d28_RectalSwab_EF	Exp2_d28_EF
	SAMN22601343	G28_d28_ATCTCAGGAAGGAGTA	RectalSwab	Exp1_d28_RectalSwab_CON	Exp2_d28_CON
	SAMN22601344	G34_d28_GGACTCCTCTAAGCCT	RectalSwab	Exp1_d28_RectalSwab_CON	Exp2_d28_CON
	SAMN22601345	H23_d28_GTAGAGGACTAAGCCT	RectalSwab	Exp1_d28_RectalSwab_EF	Exp2_d28_EF
	SAMN22601346	H27_d28_AGGCAGAACGTCTAAT	RectalSwab	Exp1_d28_RectalSwab_EF	Exp2_d28_EF
	SAMN22601347	H35_d28_CGAGGCTGCGTCTAAT	RectalSwab	Exp1_d28_RectalSwab_EF	Exp2_d28_EF
	SAMN22601348	I20_d28_TAAGGCGATCTCTCCG	RectalSwab	Exp1_d28_RectalSwab_CON	Exp2_d28_CON
	SAMN22601349	I22_d28_TAGGCATGTCTCTCCG	RectalSwab	Exp1_d28_RectalSwab_CON	Exp2_d28_CON
	SAMN22601350	K26_d28_GCTCATGATCTCTCCG	RectalSwab	Exp1_d28_RectalSwab_CON	Exp2_d28_CON
	SAMN22601351	K27_d28_TACGCTGCCTCTCTAT	RectalSwab	Exp1_d28_RectalSwab_CON	Exp2_d28_CON
	SAMN22601352	K33_d28_CGATCAGTCTCTCTAT	RectalSwab	Exp1_d28_RectalSwab_CON	Exp2_d28_CON
	SAMN22601353	L20_d28_GCGTAGTATATCCTCT	RectalSwab	Exp1_d28_RectalSwab_CON	Exp2_d28_CON
	SAMN22601354	L28_d28_ACTGAGCGTATCCTCT	RectalSwab	Exp1_d28_RectalSwab_CON	Exp2_d28_CON
	SAMN22601355	L34_d28_ACTCGCTAGTAAGGAG	RectalSwab	Exp1_d28_RectalSwab_CON	Exp2_d28_CON
	SAMN22601356	M29_d28_ATGCGCAGGTAAGGAG	RectalSwab	Exp1_d28_RectalSwab_EF	Exp2_d28_EF
	SAMN22601357	M30_d28_TGCAGCTAGTAAGGAG	RectalSwab	Exp1_d28_RectalSwab_EF	Exp2_d28_EF
	SAMN22601358	N23_d28_CGGAGCCTACTGCATA	RectalSwab	Exp1_d28_RectalSwab_CON	Exp2_d28_CON
	SAMN22601359	N25_d28_CCTAAGACACTGCATA	RectalSwab	Exp1_d28_RectalSwab_CON	Exp2_d28_CON
	SAMN22601360	P21_d28_GGAGCTACAAGGAGTA	RectalSwab	Exp1_d28_RectalSwab_EF	Exp2_d28_EF
